# Supplementary material for: Is Spontaneous Preterm Prelabor of Membrane Rupture Irreversible? A Review of Potentially Curative Approaches
Source: Biomedicines. 2023 Jul 4;11(7):1900. doi: 10.3390/biomedicines11071900 (PMC10377155; doi:10.3390/biomedicines11071900)
Supplement: Supplementary file 1 [file biomedicines-11-01900-s001.zip]

Archive with 1 entries (1 files):
- biomedicines-2430378-supplementary.pdf
